# Supplementary material for: Estimating Emission Load from Road Transportation within the Bhaktapur Municipality, Nepal
Source: J Environ Public Health. 2020 Nov 6;2020:2828643. doi: 10.1155/2020/2828643 (PMC7665925; doi:10.1155/2020/2828643)
Supplement: Supplementary Materials — The primary data collected from the field survey used for the estimation of vehicular emission load of Bhaktapur Municipality, Nepal, in our study are provided in supplemental files attested along with this manuscript archived in the journal of Environmental and Public Health (Hindawi). Moreover, the results data in table format will be provided upon the special request. [file 2828643.f1.xlsx]

## Sheet: Sheet1
		S.N	Vehicle Type	Collection Method	average aerial distance from gps point (km)	average time they travel per day	VKT per day (km)	average Annual VKT
		1	Mega Bus	Committee	2.762	2	5.524	2016.26
		2	Mini Bus	Committee	2.762	2.9	8.0098	2923.58
		3	Car/Van	Random	2.762	2.225	6.14545	2243.09
		4	Pick up Van	Random	2.762	4.7	12.9814	4738.21
		5	Mini Truck/Teeper	Committee	2.762	8.35	23.0627	8417.89
		6	Motor Bike	Random	2.762	2.87	7.92694	2893.33
		7	Others(Tractor/Micro bus)	Random	2.762	6.45	17.8149	6502.44
		Vehicle types	Fuel Types	Total Number of Vehicles (Ni,t)	Average Annual Vehicle Kilometer (VKTi,t) in Km	Fuel Economy (Fi) in l/km
		Mega Bus	Diesel	20	2016.26	0.28
		Mini Bus	Diesel	201	2923.58	0.25
		Car/Van	Gasoline	448	2243.09	0.07
		Pickup Van	Diesel	212	4738.21	0.15
		Mini Truck	Diesel	135	8417.89	0.25
		Motor Bike	Gasoline	2212	2893.33	0.02
		Others(Tractors/Micro Bus)	Diesel	55	6502.44	0.16
